# Supplementary material for: An error-tuned model for sensorimotor learning
Source: PLoS Comput Biol. 2017 Dec 18;13(12):e1005883. doi: 10.1371/journal.pcbi.1005883 (PMC5749863; doi:10.1371/journal.pcbi.1005883)
Supplement: S1 Data — Data for all experiments, conditions and subjects (Matlab MAT-file and m-file description) are available in the ZIP-file. (ZIP) [file pcbi.1005883.s005.zip]

Archive with 2 entries (2 files):
- readme.m
- IngramSadeghiFlanaganWolpert_PLoSCB.mat
