# Supplementary material for: An error-tuned model for sensorimotor learning
Source: PLoS Comput Biol. 2017 Dec 18;13(12):e1005883. doi: 10.1371/journal.pcbi.1005883 (PMC5749863; doi:10.1371/journal.pcbi.1005883)
Supplement: S1 Data — Data for all experiments, conditions and subjects (Matlab MAT-file and m-file description) are available in the ZIP-file. (ZIP) [file pcbi.1005883.s005.zip › readme.m]

% Data stored in 'IngramSadeghiFlanaganWolpert_PLoSCB.mat' is a
% Matlab table 'T' with the following columns.

% T.Experiment
% Experiment number 1,2,3,4 or 5 from PLoS CB paper.

% T.Condition
% Condition 1 (E0�) or 2 (E180�) for experiments 1,2 and 5.

% T.TrialNumber
% Trial number within each experiment / condition.

% T.TrialPhase
% Phase number for each trial (phase = different block types).

% T.TrialObjectAngle
% The orientation of the object on this trial (deg).

% T.TrialPerturbation
% The 'perturbation' on this trial (non-zero indicates exposure).

% T.TrialErrorClamp
% Boolean flag, true for error-clamp trials

% T.TrialAmbiguousVision
% Boolean flag, true for visually ambiguous trials (Experiment 5)

% T.TrialSubjectPeakDisplacement
% Peak displacement for each subject (n=12) on each trial (cm).

% T.TrialSubjectAdaptation
% Adaptation for each subject (n=12) on each trial.
